# Supplementary material for: Physical Activity Detection for Diabetes Mellitus Patients Using Recurrent Neural Networks
Source: Sensors (Basel). 2024 Apr 10;24(8):2412. doi: 10.3390/s24082412 (PMC11054023; doi:10.3390/s24082412)
Supplement: Supplementary file 1 [file sensors-24-02412-s001.zip]

Archive with 1 entries (1 files):
- sensors-2910621-supplementary.pdf
